# Supplementary material for: Mitochondrial Labeling with Mulberrin-Cy3: A New Fluorescent Probe for Live Cell Visualization
Source: Biosensors (Basel). 2024 Sep 5;14(9):428. doi: 10.3390/bios14090428 (PMC11429601; doi:10.3390/bios14090428)
Supplement: Supplementary file 1 [file biosensors-14-00428-s001.zip]

Archive with 7 entries (6 files):
- mitochondria movie/
- mitochondria movie/Movie S1. Hela Mitochondria Bright.avi
- mitochondria movie/Movie S2. Hela Mitochondria Red.avi
- S1 Excitation spectrum measurement of mulberrin-Cy3.pdf
- S2 Emission spectrum measurement of mulberrin-Cy3.pdf
- S3 Mass spectrum of mulberrin-Cy3.pdf
- S4-Supplementary figure.pdf
